# Supplementary material for: A Novel Indigoidine-like NRPS Gene from Arthrobacter antioxidans QL17 Enhances Oxidative Stress Resistance Through Radical Scavenging and Transcriptional Reprogramming
Source: Antioxidants (Basel). 2026 Jul 4;15(7):846. doi: 10.3390/antiox15070846 (PMC13405713; doi:10.3390/antiox15070846)
Supplement: Supplementary file 1 [file antioxidants-15-00846-s001.zip]

Archive with 1 entries (1 files):
- antioxidants-4362134-supplementary.pdf
